# Supplementary material for: Molecular Epidemiology and Characterization of Picobirnavirus in Wild Deer and Cattle from Australia: Evidence of Genogroup I and II in the Upper Respiratory Tract
Source: Viruses. 2021 Jul 29;13(8):1492. doi: 10.3390/v13081492 (PMC8402760; doi:10.3390/v13081492)
Supplement: Supplementary file 1 [file viruses-13-01492-s001.zip]

Archive with 1 entries (1 files):
- viruses-1283601-supplementary.pdf
